# Supplementary material for: Nano-Electrochemical Characterization of a 3D Bioprinted Cervical Tumor Model
Source: Cancers (Basel). 2023 Feb 19;15(4):1327. doi: 10.3390/cancers15041327 (PMC9954750; doi:10.3390/cancers15041327)
Supplement: Supplementary file 1 [file cancers-15-01327-s001.zip]

Archive with 1 entries (1 files):
- cancers-2143268-supplementary.pdf
